# Supplementary material for: Interprofessional Collaboration in Obstetric and Midwifery Care—Multigroup Comparison of Midwives’ and Physicians’ Perspective
Source: Healthcare (Basel). 2025 Jul 24;13(15):1798. doi: 10.3390/healthcare13151798 (PMC12346844; doi:10.3390/healthcare13151798)
Supplement: Supplementary file 1 [file healthcare-13-01798-s001.zip]

Archive with 1 entries (1 files):
- healthcare-3650727-supplementary.pdf
